# Supplementary material for: The development of quick, robust, quantitative phenotypic assays for describing the host–nonhost landscape to stripe rust
Source: Front Plant Sci. 2015 Oct 27;6:876. doi: 10.3389/fpls.2015.00876 (PMC4621417; doi:10.3389/fpls.2015.00876)
Supplement: Supplementary file 1 [file Table_1.XLSX]

## Sheet: Sheet1
Supplemental Table 1. Accessions of barley used for inoculation with P. striiformis f. sp. tritici and P. striiformis f. sp. hordei.
				P. striiformis f. sp. tritici isolate 08/21			P. striiformis f. sp. hordei isolate B01/2
Accession	Alternate ID	Experiment used1	Source	CHL	PUST	pCOL	McNeal	pCOL	pPUST
995964		Psh	James Hutton Institute				6	0.954545	0.883757
20157 A		Psh	James Hutton Institute				2	0.968519	0
Abed Binder 12	PI 327961	Pst	USDA-GRIN	0	0	0
Acapella		Psh	James Hutton Institute				1	0.391319	0
Acrobat		Psh	James Hutton Institute				6	1	0.922536
Adonis		Psh, Pst	James Hutton Institute	0	0	0.0547543	8	1	0.967048
Agenda		Psh, Pst	James Hutton Institute	0	0	0	2	1	0
Akashinriki	PI 467400	Pst	USDA-GRIN	0.5	0	0.233333
Akita		Psh, Pst	James Hutton Institute	0	0	0	2	0.916607	0
Alabama		Psh, Pst	James Hutton Institute	0	0	0.0673805	4	1	0.257292
Algerian	PI 539104	Pst	USDA-GRIN	1	0	0.09
Alliot		Psh, Pst	James Hutton Institute	0	0	0.13005	6	1	0.937465
Aluminium		Psh, Pst	James Hutton Institute	0	0	0.169478	8	1	0.912356
Anaconda		Psh, Pst	James Hutton Institute	1.5	0	0.628346	8	1	0.925551
Anais		Psh, Pst	James Hutton Institute	0	0	0.00396825	2	0.737086	0
Annabell		Psh, Pst	James Hutton Institute	0	0	0.0662879	6	0.980952	0.96746
Appaloosa		Psh, Pst	James Hutton Institute	0	0	0.0496502	2	0.904431	0
Aramir		Psh, Pst	James Hutton Institute	0	0	0.0479582	8	1	0.950544
Armelle	PI 410855	Pst	John Innes Centre	0	0	0.14
ASB 04-18		Psh, Pst	James Hutton Institute	0	0	0.0849275	8	1	0.856125
Aspen		Psh, Pst	James Hutton Institute	0	0	0.251759	6	1	0.986486
Astoria		Psh, Pst	James Hutton Institute	0	0	0.0363124	7	0.990991	0.84388
Atem		Psh, Pst	James Hutton Institute	0	0	0.0584416	6	0.943089	0.520325
Athena		Psh, Pst	James Hutton Institute	0	0	0.143036	8	1	0.915014
Avec		Psh, Pst	James Hutton Institute	0	0	0.0467749	2	0.291084	0
Barke		Pst	Leibniz-Institut für Pflanzengenetik und Kulturpflanzenforschung	0	0	0
Baronesse		Pst	Oregon State University	0	0	0.67
BCD47		Pst	Oregon State University	0.5	0	0
Beatrix		Psh, Pst	James Hutton Institute	0	0	0.113883	3	0.995726	0.0437198
Berac		Psh, Pst	James Hutton Institute	0	0	0.0504799	6	0.89853	0.719961
Berwick		Psh, Pst	James Hutton Institute	0	0	0.00724638	2	0.658069	0
Beryllium		Psh, Pst	James Hutton Institute	0	0	0.00877193	2	0.83195	0.0462474
Betzes		Pst	John Innes Centre	0	0	0
Blenheim		Psh, Pst	James Hutton Institute	0	0	0.0447179	1	0.645189	0
Bowman	PI 483237	Pst	USDA-GRIN	0	0	0.2
Braemar		Psh, Pst	James Hutton Institute	0.5	0	0.247821	6	1	0.932114
Brahms		Psh, Pst	James Hutton Institute	0	0	0	2	0.809343	0.333333
Brazil		Psh, Pst	James Hutton Institute	0	0	0.235213	4	1	0.364068
Calico		Psh, Pst	James Hutton Institute	0	0	0.174037	2	0.994792	0
Campala		Psh, Pst	James Hutton Institute	0	0	0.00744048	2	0.887868	0
Canasta		Psh, Pst	James Hutton Institute	0	0	0	1	0.618379	0
Cecila		Psh, Pst	James Hutton Institute	0	0	0	2	0.813755	0
Celebra		Psh, Pst	James Hutton Institute	0	0	0	7	1	0.563937
Cellar		Psh, Pst	James Hutton Institute	0.5	0	0.197763	5	0.990991	0.44184
Centurion		Psh, Pst	James Hutton Institute	0	0	0.145714	7	0.991228	0.951754
Century		Psh, Pst	James Hutton Institute	0	0	0.0380892	8	1	0.930275
Chad		Psh, Pst	James Hutton Institute	0	0	0.0599928	3	1	0.00537634
Chalice		Psh, Pst	James Hutton Institute	0	0	0.030303	4	1	0.313797
Chariot		Psh, Pst	James Hutton Institute	0.5	0	0.333168	7	1	0.879145
Charm		Psh, Pst	James Hutton Institute	0	0	0	1	0.793981	0
Chaser		Psh, Pst	James Hutton Institute	0	0	0.0606061	6	0.988095	0.910232
Chevalier		Pst	John Innes Centre	0	0	0.02
Chieftain		Psh, Pst	James Hutton Institute	0	0	0.0151829	1	0.644285	0
Chime		Psh, Pst	James Hutton Institute	0	0	0.0107323	7	0.949495	0.777357
CI 16153	CI 16153	Pst	USDA-GRIN	0	0	0
CIho 4196	CIho 4196	Pst	USDA-GRIN	0	0	0
Claret		Psh, Pst	James Hutton Institute	0	0	0	8	0.986486	0.826045
Clarity		Psh, Pst	James Hutton Institute	0	0	0.0606061	2	1	0.00378788
Class		Psh, Pst	James Hutton Institute	1.5	0	0.491671	6	1	0.925755
Cocktail		Psh, Pst	James Hutton Institute	0.5	0.5	0.0984848	8	1	0.89312
Colada		Psh, Pst	James Hutton Institute	0	0	0.0378788	5	1	0.85063
Colston		Psh, Pst	James Hutton Institute	0	0	0	3	0.770979	0
Cooper		Psh, Pst	James Hutton Institute	0	0	0.0541667	1	0.889699	0
Cork		Psh, Pst	James Hutton Institute	0	0	0.127894	4	1	0.233754
Corniche		Psh, Pst	James Hutton Institute	0	0	0.00378788	2	0.819365	0.0119048
Corsica		Psh, Pst	James Hutton Institute	0	0	0.217586	1	0.723502	0
CPBT B67		Psh, Pst	James Hutton Institute	0	0	0.114004	5	0.995495	0.804247
CPBT B75		Psh, Pst	James Hutton Institute	1	0	0.51164	2	0.854365	0.0208333
CPBT B76		Psh, Pst	James Hutton Institute	0	0	0.0465214	5	1	0.84941
CPBT B80		Psh, Pst	James Hutton Institute	0	0	0.161737	4	0.980952	0.838822
Crusader		Psh, Pst	James Hutton Institute	0	0	0.066166	3	0.932398	0.136814
CSBC 5466-27		Psh, Pst	James Hutton Institute	0	0	0	3	0.872048	0.059911
Dallas		Psh, Pst	James Hutton Institute	0	0	0	1	0.759486	0
Decanter		Psh, Pst	James Hutton Institute	0	0	0.00694444	4	0.96337	0.155746
Delibes		Psh, Pst	James Hutton Institute	0	0	0	1	0.565029	0
Derkado		Psh, Pst	James Hutton Institute	0	0	0	1	0.447154	0
Dew		Psh, Pst	James Hutton Institute	0	0	0.00333333	5	0.963338	0.385073
DH46		Pst	Estación Experimental de Aula Dei, Consejo Superior de Investigaciones Científicas	2	1	1
Dopla		Pst	Estación Experimental de Aula Dei, Consejo Superior de Investigaciones Científicas	0.5	0	0.09
Doyen		Psh, Pst	James Hutton Institute	0	0	0	6	0.981982	0.347893
Draught		Psh, Pst	James Hutton Institute	2	0	0.748016	5	0.962963	0.603219
Dray		Psh, Pst	James Hutton Institute	0	0	0.123016	7	0.97619	0.627402
Drum		Psh, Pst	James Hutton Institute	1	0	0.642693	6	1	0.98631
Duplex	CIho 12420	Pst	USDA-GRIN	0	0	0.03
Durani	PI 125311	Pst	USDA-GRIN	0.5	1	0.63
Fairytale		Psh, Pst	James Hutton Institute	0	0	0.0872585	8	0.936937	0.667219
Feltwell		Psh, Pst	James Hutton Institute	0	0	0.0072601	1	0.784159	0
Ferment		Psh, Pst	James Hutton Institute	0.5	0	0.225466	4	1	0.122009
Fontana		Psh, Pst	James Hutton Institute	0	0	0.194553	8	1	0.837029
Foster		Pst	Washington State University	1.5	0	0.680556
Foxtrot		Psh, Pst	James Hutton Institute	0	0	0.0858041	7	1	0.727107
Fractal		Psh, Pst	James Hutton Institute	0	0	0.0280566	1	0.789829	0
Franger	PI 180669	Pst	USDA-GRIN	0.5	1	0.31
Georgie		Psh, Pst	James Hutton Institute	0	0	0.189382	8	1	0.995238
Glen		Psh, Pst	James Hutton Institute	0	0	0.0433728	3	0.87912	0.00641026
Global		Psh, Pst	James Hutton Institute	0	0	0.109124	5	0.970588	0.780025
Golden Promise	PI 343079	Pst	John Innes Centre	0	0	0.0198746
Goldie		Pst	James Hutton Institute	0	0	0.0393218
Granta		Pst	James Hutton Institute	0	0	0.0113636
Gundel		Pst	James Hutton Institute	0	0	0
Grannenlose Zweizeilige	PI 548740	Pst	USDA-GRIN	1.5	0	0.217949
H602		Pst	Okayama University	4	3	1
Hanka		Psh, Pst	James Hutton Institute	0	0	0
Hanna	CIho 906	Pst	USDA-GRIN	0	0	0.45
Harriot		Psh, Pst	James Hutton Institute	0	0	0.149222	2	0.882645	0
Haruna Nijo		Pst	Okayama University	0	0	0.0128205
Heather		Psh, Pst	James Hutton Institute	0	0	0.0413095	1	0.953704	0
Henley		Psh, Pst	James Hutton Institute	0	0	0.161294	1	0.970261	0
Heron		Psh, Pst	James Hutton Institute	0	0	0.0180389	1	0.809893	0
Hopper		Psh, Pst	James Hutton Institute	0	0	0.0201201	4	0.974747	0.500842
HOR 3401	PI 327764	Pst	USDA-GRIN	0	0	0
Horizon		Psh, Pst	James Hutton Institute	0	0	0.11837	6	1	0.799671
Host		Psh, Pst	James Hutton Institute	0	0	0.0128968	5	0.968254	0.359336
Hydra		Psh, Pst	James Hutton Institute	0.5	0	0.29922	5	0.85	0.595946
I 5	CIho 11619	Pst	USDA-GRIN	0.5	0	0.0149254
Igri	PI 428488	Pst	USDA-GRIN	0	0	0.0625
Indola		Psh, Pst	James Hutton Institute	0	0	0	3	0.75586	0.00757576
Isabella		Psh, Pst	James Hutton Institute	0	0	0.0112146	2	0.929232	0.0045045
Jive		Psh, Pst	James Hutton Institute	0	0	0.0243074	1	0.669736	0
Kassima		Psh, Pst	James Hutton Institute	0	0	0	1	0.632011	0
Klaxon		Psh, Pst	James Hutton Institute	0	0	0.0500842	7	0.990741	0.806465
Kwan	PI 39367	Pst	USDA-GRIN	0	0	0.25
Kym		Psh, Pst	James Hutton Institute	0	0	0.0131579	6	0.995238	0.91918
Landlord		Psh, Pst	James Hutton Institute	0	0	0.0652174	6	0.995942	0.890561
Linden		Psh, Pst	James Hutton Institute	0	0	0	5	0.971429	0.503391
Lithium		Psh, Pst	James Hutton Institute	0	0	0	2	0.834894	0
Livet		Psh, Pst	James Hutton Institute	0	0	0.015625	2	0.799861	0.0287356
Long Glumes	CIho 6168	Pst	USDA-GRIN	0	0	0.01
LP1124.8.98		Psh, Pst	James Hutton Institute	0.5	0	0.423719	4	0.95614	0.258639
Macarena		Psh, Pst	James Hutton Institute	0	0	0	2	0.825125	0
Macaw		Psh, Pst	James Hutton Institute	0	0	0.0340909	3	0.930755	0.0416667
Madras		Psh, Pst	James Hutton Institute	0	0	0.0801657	2	0.97964	0.0375708
Manas		Pst	John Innes Centre	0.5	0	0.3
Manchuria	CIho 2330	Pst	USDA-GRIN	2	3	0.967742
Mandolin		Psh, Pst	James Hutton Institute	0	0	0.0271739	4	0.923736	0.366189
Maypole		Psh, Pst	James Hutton Institute	0	0	0.0621589	6	1	0.957143
Melitta		Psh, Pst	James Hutton Institute	0	0	0.0396528	2	0.870857	0.0213675
Meltan		Psh, Pst	James Hutton Institute	0	0	0.0661799	1	0.870634	0
Mikado		Psh, Pst	James Hutton Institute	0	0	0.0226542	3	0.947042	0.043771
Minstrel		Psh, Pst	James Hutton Institute	1	0	0.646477	6	1	0.771214
Monika		Pst	James Hutton Institute	0.5	0	0.5625
Morex	CIho 15773	Pst	USDA-GRIN	1.5	0	0.652778
Multan	PI 57956	Pst	USDA-GRIN	0	0	0
Natasha		Psh, Pst	James Hutton Institute	0	0	0.0502941	1	0.912596	0.0342615
Neruda		Psh, Pst	James Hutton Institute	0	0	0.175012	6	1	0.708465
Nigrate	CIho 2444	Pst	USDA-GRIN	0.5	0	0.31
NORD 03/2408		Psh, Pst	James Hutton Institute	1	0	0.536618	5	1	0.665546
Novello		Psh, Pst	James Hutton Institute	0	0	0.127193	7	1	1
NSL 04-4622		Psh, Pst	James Hutton Institute	0.5	0	0.169759	7	1	0.577793
NSL 95-1257		Psh, Pst	James Hutton Institute	0	0	0.0480128	2	0.929962	0.0218468
NSL 97-4552		Psh, Pst	James Hutton Institute	0	0	0	4	0.888399	0.14969
NSL 98-5065		Psh, Pst	James Hutton Institute	0.5	0	0.168546	1	0.780093	0
NSL 99-5363		Psh, Pst	James Hutton Institute	0	0	0.0671296	5	1	0.601075
Onyx		Psh, Pst	James Hutton Institute	0	0	0.0479497	1	0.907295	0.0135135
Optic		Psh, Pst	James Hutton Institute	0	0	0.0283798	2	0.885958	0
OWB Dominant	GSHO 3450	Pst	USDA-GRIN	4	0	0.971429
OWB Recessive	GSHO 3451	Pst	USDA-GRIN	2	0	0.617647
Paramount		Psh, Pst	James Hutton Institute	0.5	0	0.265531	2	0.930373	0.0137973
Penthouse		Psh, Pst	James Hutton Institute	0.5	0	0.204599	5	0.979798	0.887915
Pewter		Psh, Pst	James Hutton Institute	0	0	0.132761	5	1	0.701214
Pitcher		Psh, Pst	James Hutton Institute	1	0	0.620003	7	1	0.942063
Polygena		Psh, Pst	James Hutton Institute	0.5	0	0.223529	4	0.878745	0.110292
Potter		Psh, Pst	James Hutton Institute	0	0	0.17911	2	0.910228	0.0226244
Power		Psh, Pst	James Hutton Institute	0	0	0.0223064	1	0.756145	0
Prague		Psh, Pst	James Hutton Institute	0.5	0	0.319436	2	0.895767	0
Prestige		Psh, Pst	James Hutton Institute	1.5	0	0.635472	6	1	0.938889
Prisma		Psh, Pst	James Hutton Institute	0	0	0.066502	2	0.804968	0
Psaknon	CIho 6305	Pst	USDA-GRIN	0	0	0.06
Publican		Psh, Pst	James Hutton Institute	0.5	0	0.347047	5	0.926426	0.771772
Putney		Psh, Pst	James Hutton Institute	0	0	0.0245098	6	0.918202	0.484649
Quartet		Psh, Pst	James Hutton Institute	0	0	0.0783712	3	0.930876	0.128072
Quench		Psh, Pst	James Hutton Institute	0.5	0	0.270271	6	0.95078	0.823699
Rainbow		Psh, Pst	James Hutton Institute	0	0	0	1	0.646926	0
Rakaia		Psh, Pst	James Hutton Institute	0	0	0.0350877	7	0.994949	0.787162
Rangoon		Psh, Pst	James Hutton Institute	0	0	0.0923733	8	1	0.974183
Reggae		Psh, Pst	James Hutton Institute	0	0	0.0262931	3	0.95045	0.0881791
Renata		Psh, Pst	James Hutton Institute	1.5	0	0.620156	6	0.979798	0.745455
Ria		Psh, Pst	James Hutton Institute	0	0	0	1	0.492214	0.0151515
Ricarda		Psh, Pst	James Hutton Institute	0	0	0.121674	5	0.949747	0.580499
Rummy		Psh, Pst	James Hutton Institute	0	0	0.19375	6	0.970588	0.796415
Rupee	CIho 4355	Pst	USDA-GRIN	0	0	0.29
Russell	PI 483127	Pst	USDA-GRIN	1	0	0.782051
S02		Pst	John Innes Centre	0	0	0.13
S03		Pst	John Innes Centre	0.5	0	0.22
S06		Pst	John Innes Centre	0	0	0.05
S07		Pst	John Innes Centre	0	0	0.09
S09		Pst	John Innes Centre	0.5	0	0.21
S10		Pst	John Innes Centre	0	0	0.05
S11		Pst	John Innes Centre	0.5	0	0.19
S12		Pst	John Innes Centre	0	0	0.11
S13		Pst	John Innes Centre	0	0	0.13
S15		Pst	John Innes Centre	0	0	0.01
S17		Pst	John Innes Centre	0	0	0.14
Sabel		Psh, Pst	James Hutton Institute	0	0	0.0232954	5	0.994792	0.83125
Sacha		Psh, Pst	James Hutton Institute	0	0	0.0828283	5	1	0.722427
Saloon		Psh, Pst	James Hutton Institute	0	0	0.00817384	1	0.524987	0
Scandium		Psh, Pst	James Hutton Institute	0	0	0.0712745	2	0.794118	0.0132353
Scarlett		Psh, Pst	James Hutton Institute	0	0	0.106329	6	0.880632	0.748503
Sebastian		Psh, Pst	James Hutton Institute	0	0	0.101242	1	0.885714	0.0448773
Shakira		Psh, Pst	James Hutton Institute	0	0	0.0544232	7	1	0.824854
Silicon		Psh, Pst	James Hutton Institute	0	0	0.0526316	7	0.978632	0.79169
Siri		Pst	John Innes Centre	0	0	0
Skagen		Psh, Pst	James Hutton Institute	0	0	0	3	0.817593	0.0151515
Skittle		Psh, Pst	James Hutton Institute	0	0	0.0117647	2	0.986236	0.0045045
Spey		Psh, Pst	James Hutton Institute	0	0	0.118532	2	0.921724	0.0042735
Spike		Psh, Pst	James Hutton Institute	0	0	0.047619	3	0.915858	0.0591079
Spire		Psh, Pst	James Hutton Institute	0	0	0.0500209	3	0.974781	0.152851
Spiti	CIho 14349	Pst	USDA-GRIN	1.5	0	0.85
Splash		Psh, Pst	James Hutton Institute	0	0	0.0490196	3	0.991329	0.0548423
Starlight		Psh, Pst	James Hutton Institute	0	0	0	5	1	0.826263
Static		Psh, Pst	James Hutton Institute	0	0	0	6	1	0.912554
Steptoe	CIho 15229	Pst	USDA-GRIN	3.5	0	0.810811
SusPtrit		Pst	Wageningen University and Research Centre	3	4	1
SW 2808		Psh, Pst	James Hutton Institute	0	0	0	2	0.938934	0.0042735
SW Macsena		Psh, Pst	James Hutton Institute	0	0	0	4	0.921192	0.12591
SW Scania		Psh, Pst	James Hutton Institute	0	0	0.00416667	3	0.811474	0.0838737
SW Stella		Psh, Pst	James Hutton Institute	0	0	0.0579221	2	0.689229	0
Tabora		Psh, Pst	James Hutton Institute	0	0	0.0928571	2	0.920798	0.0264957
Tankard		Psh, Pst	James Hutton Institute	0	0	0.12807	8	1	0.798203
Taphouse		Psh, Pst	James Hutton Institute	0	0	0.00926641	8	1	0.917913
Tardus		Psh, Pst	James Hutton Institute	0	0	0	1	0.753344	0.0456104
Tartan		Psh, Pst	James Hutton Institute	0	0	0	8	1	0.966667
Tavern		Psh, Pst	James Hutton Institute	0	0	0.0162698	6	1	0.771033
Tipple		Pst	John Innes Centre	0	0	0.14	7	0.970085	0.869658
Toby		Psh	James Hutton Institute				7	1	0.969225
Tocada		Psh	James Hutton Institute				4	0.966667	0.171598
Toddy		Psh	James Hutton Institute				7	0.858586	0.717543
Token		Psh	James Hutton Institute				6	1	0.819612
Torup		Psh	James Hutton Institute				2	0.655138	0.00795455
Toucan		Psh	James Hutton Institute				8	0.97561	0.87914
Trebi	PI 537442	Pst	USDA-GRIN	0	0	0.02
Trinity		Psh	James Hutton Institute				7	1	0.799624
Triumph		Psh	James Hutton Institute				4	0.935089	0.147344
Trosa		Psh	James Hutton Institute				2	0.747062	0.0037037
Tucson		Psh	James Hutton Institute				6	0.995098	0.837575
Turnburry		Psh	James Hutton Institute				2	0.893457	0.0195767
Unknown-2421		Psh, Pst	James Hutton Institute	0	0	0.04183	5	0.967818	0.887832
Unknown-2424		Psh, Pst	James Hutton Institute	0	0	0.13	8	1	0.86817
Ursa		Psh, Pst	James Hutton Institute	0	0	0.0712607	3	0.857685	0.0147455
Vegas		Psh, Pst	James Hutton Institute	0	0	0.0577485	2	0.841586	0
Velvet		Psh, Pst	James Hutton Institute	0	0	0.0674215	6	1	0.828559
Viskosa		Psh, Pst	James Hutton Institute	0.5	0	0.447121	4	1	0.219461
Vivendi		Psh, Pst	James Hutton Institute	0	0	0	4	0.952991	0.277595
Vortex		Psh, Pst	James Hutton Institute	0.5	0	0.375922	6	1	0.874592
Waggon		Psh, Pst	James Hutton Institute	2	0	0.826649	8	0.995238	0.949923
Weitor		Psh, Pst	James Hutton Institute	0	0	0.295806	4	0.814502	0.0998186
West China	CIho 7556	Pst	USDA-GRIN	0	0	0
Westminster		Psh, Pst	James Hutton Institute	0	0	0.0314536	2	0.717937	0.0119048
Wicket		Psh, Pst	James Hutton Institute	0	0	0.0316764	3	0.859501	0.125359
Widre		Psh, Pst	James Hutton Institute	0	0	0.173501	1	0.852073	0.00378788
Wikingett		Psh, Pst	James Hutton Institute	0	0	0	2	0.655477	0
Wren		Psh, Pst	James Hutton Institute	0	0	0.0263158	2	0.801389	0
Z91-103-21		Psh, Pst	James Hutton Institute	0	0	0.00526316	1	0.763622	0.0035461
1Pst = P. stiiformis f. sp. tritici and Psh = P. striiformis f. sp. hordei
